# Supplementary material for: PIEZO1 Promotes the Migration of Endothelial Cells via Enhancing CXCR4 Expression under Simulated Microgravity
Source: Int J Mol Sci. 2024 Jul 1;25(13):7254. doi: 10.3390/ijms25137254 (PMC11242226; doi:10.3390/ijms25137254)
Supplement: Supplementary file 1 [file ijms-25-07254-s001.zip]

Archive with 1 entries (1 files):
- ijms-3064879-Supplemental information .pdf
